# Supplementary material for: Neonatal Outcomes Following Selective Serotonin Reuptake Inhibitor Use During Pregnancy
Source: JAMA Netw Open. 2026 Jul 13;9(7):e2622790. doi: 10.1001/jamanetworkopen.2026.22790 (PMC13366201; doi:10.1001/jamanetworkopen.2026.22790)
Supplement: Supplement 1. — eTable 1. Definition of Variables Used in this Study (Data Dictionary) eTable 2. List of ICD-9 and ICD-10 Codes Used to Extract Suspected Cases of Congenital Anomalies for Further Validation Through Manual Chart Review eTable 3. Prevalence of Congenital Anomalies in the Periconception Cohort (total = 807 patients) eTable 4. Unadjusted and Inverse Probability Weighted Mean Difference and Odds Ratio of Adverse Birth Outcomes in the Early-Pregnancy Trial Among Infants of Women Who Continued SSRIs Compared With Women Who Discontinued SSRIs During Pregnancy eTable 5. Unadjusted and Inverse Probability Weighted Odds Ratio of Adverse Birth Outcomes in the Periconception Trial Among Infants of Women Who Continued SSRIs Compared With Women Who Discontinued SSRIs During Pregnancy eTable 6. Unadjusted and Inverse Probability Weighted Mean Difference and Odds Ratio of Adverse Birth Outcomes Among Infants of Women Who Continued SSRIs During Pregnancy (From the Early-Pregnancy Trial) Compared With Women Who Were Never Exposed to SSRIs During or Before Pregnancy eTable 7. Unadjusted and Inverse Probability Weighted Mean Difference and Odds Ratio of Adverse Birth Outcomes in the Early-Pregnancy Trial Sensitivity Analysis Using a 1-Year Prepregnancy Exposure Window, Comparing Continuation vs Discontinuation eTable 8. Unadjusted and Inverse Probability Weighted Odds Ratio of Adverse Birth Outcomes in the Periconception Trial Sensitivity Analysis Using a 1-Year Prepregnancy Exposure Window, Comparing Continuation vs Discontinuation eTable 9. Unadjusted and Inverse Probability Weighted Mean Difference and Odds Ratio of Adverse Birth Outcomes in the Early-Pregnancy Trial Sensitivity Analysis Using Inverse Probability of Censoring Weights to Account for Treatment Switching, Comparing Continuation vs Discontinuation eTable 10. Unadjusted and Inverse Probability Weighted Odds Ratio of Adverse Birth Outcomes in the Periconception Trial Sensitivity Analysis Using Inverse Probability of Censo [file jamanetwopen-e2622790-s001.xlsx]

## Sheet: Table of Contents
Table of Contents
eTable 1. Definition of Variables Used in this Study (Data Dictionary)
eTable 2. List of ICD-9 and ICD-10 Codes Used to Extract Suspected Cases of Congenital Anomalies for Further Validation Through Manual Chart Review
eTable 3. Prevalence of Congenital Anomalies in the Periconception Cohort (total = 807 patients)
eTable 4. Unadjusted and Inverse Probability Weighted Mean Difference and Odds Ratio of Adverse Birth Outcomes in the Early-Pregnancy Trial Among Infants of Women Who Continued SSRIs Compared With Women Who Discontinued SSRIs During Pregnancy
eTable 5. Unadjusted and Inverse Probability Weighted Odds Ratio of Adverse Birth Outcomes in the Periconception Trial Among Infants of Women Who Continued SSRIs Compared With Women Who Discontinued SSRIs During Pregnancy
eTable 6. Unadjusted and Inverse Probability Weighted Mean Difference and Odds Ratio of Adverse Birth Outcomes Among Infants of Women Who Continued SSRIs During Pregnancy (From the Early-Pregnancy Trial) Compared With Women Who Were Never Exposed to SSRIs During or Before Pregnancy
eTable 7. Unadjusted and Inverse Probability Weighted Mean Difference and Odds Ratio of Adverse Birth Outcomes in the Early-Pregnancy Trial Sensitivity Analysis Using a 1-Year Prepregnancy Exposure Window, Comparing Continuation vs Discontinuation
eTable 8. Unadjusted and Inverse Probability Weighted Odds Ratio of Adverse Birth Outcomes in the Periconception Trial Sensitivity Snalysis Using a 1-Year Prepregnancy Exposure Window, Comparing Continuation vs Discontinuation
eTable 9. Unadjusted and Inverse Probability Weighted Mean Difference and Odds Ratio of Adverse Birth Outcomes in the Early-Pregnancy Trial Sensitivity Analysis Using Inverse Probability of Censoring Weights to Account for Treatment Switching, Comparing Continuation vs Discontinuation
eTable 10. Unadjusted and Inverse Probability Weighted Odds Ratio of Adverse Birth Outcomes in the Periconception Trial Sensitivity Analysis Using Inverse Probability of Censoring Weights to Account for Treatment Switching, Comparing Continuation vs discontinuation

## Sheet: Appendix Table 1
eTable 1. Definition of Variables Used in this Study (Data Dictionary)
Variable	Source	Definition/algorithm
Estimated date of conception (EDC)	Maternal notes: Labor and delivery and discharge summary notes	Regular expressions to extract information from fields in notes
Date of birth (DOB)	OMOP person table	-
First trimester	-	0 - 14 weeks after EDC
Second trimester	-	15 - 28 weeks after EDC
Third trimester	-	28 weeks after EDC up to 1 day before DOB
Delivery/Birth period	-	Approximating the typical duration of hospitalization for delivery: 1 day before DOB up to 4 days after DOB
Prenatal care visit	CPT codes	CPT code: 76801, 76802, 76805, 76810, 76811, 76812, 76813, 76814, 76815, 76816, 76817
Medication exposure	OMOP demographic table	Refer to the method section
Maternal age at EDC		Subtracted maternal DOB from EDC
Smoking status	Flowsheets and forms in StarPanel and Epic systems that relate to patient smoking status	The smoking status table contains information regarding the level of smoking as well as whether an individual is currently smoking or has ceased smoking in the past. Moreover, there are multiple records per individual, one for each visit they made. We observed several discrepancies, such as instances where the same individual had entries indicating they were a smoker and entries indicating they h…
Body Mass Index (BMI) at EDC	OMOP measurement table	We utilized longitudinal weight and height measurements obtained from the OMOP measurement table. Subsequently, we applied the growthcleanr package to filter out biologically implausible measurements. Following this, we identified the three height/weight measurements closest to the EDC, computed their average, and derived the BMI from the averaged values. In this calculation, we only included wei…
Charleson comorbidity score	ICD codes	We used the comorbidity package in R to calculate Charlson Comorbidity Index scores, applying ICD-9 and ICD-10 mapping algorithms developed by Quan et al. (2011), and the original Charlson weighting scheme by Charlson et al. (1987). We mapped all diagnosis codes recorded during the two (one for sensitivity analysis) years before EDC to Charlson comorbidity categories. Comorbidities identified fro…
Number of visits	ICD codes	Number of unique dates with at least 1 ICD code during the two (one for sensitivity analysis) years before EDC.
Marital status	Maternal notes: Admission history and labor and delivery and social history section of the problem list.	We extracted this information from clinical notes using regular expressions.
Insurance	Insurance information is stored per visit in a table external to the OMOP data structure.	We categorized insurance into 3 groups of "Commercial" insurance, "Medicare/medicaid," and "Other or unknown." We used the most common insurance type for visits during the pregnancy interval.
EHR Race	OMOP person table	The available race categories in the EHR were "American Indian/Alaska Native," "Asian," "Black/African American," "Native Hawaiian/Pacific Islander," "White," and "Other." A separate column indicated Hispanic or non-Hispanic ethnicity. To facilitate analysis, we combined race and ethnicity into a single variable, referred to as EHR race, with the following categories: Black, White Hispanic, White…
Year of delivery	OMOP person table	Year computed from the baby's DOB in the person table
Gravida	Maternal notes: labor and delivery	We extracted this information from clinical notes using regular expressions. To facilitate analysis, we created a simplified gravida variable consisting of these values: "=1", ">1", "Unknown."
Number of dates with depression diagnosis	ICD codes	We mapped ICD codes to phecodeX (Shuey et al., 2023) and counted the number of unique dates in which a person had the phecode 286.2 (single and recurrent episodes of major depressive disorder) during the two (one for sensitivity analysis) years before EDC.
Number of dates with anxiety diagnosis	ICD codes	We mapped ICD codes to phecodeX (Shuey et al., 2023) and counted the number of unique dates in which a person had the phecode 288 (anxiety disorders) during the two (one for sensitivity analysis) years before EDC.
Substance use disorder	ICD codes	We mapped ICD codes to phecodeX (Shuey et al., 2023) and determined whether a person had the phecode 280 (substance related disorders) during the two (one for sensitivity analysis) years before EDC.
Gestational age at birth	Infant and maternal notes	Regular expressions to extract information from fields in notes
Birth weight	OMOP measurement table	Only measurements taken within 48 hours of birthdate/time were used.
Preterm birth		Gestational age at birth < 37 weeks
NICU admission	OMOP Visit occurrance table	-
Apgar scores	OMOP measurement table and labor and delivery notes	Apgar scores at 1 and 5-minutes were obtained from OMOP measurement table or extracted from labor and delivery notes using regular expressions.
Cesarean section	Infant and maternal notes	Regular expressions to extract information from fields in notes.
Neonatal respiratory distress syndrome	ICD codes	We selected neonates with at least one of the following codes recorded within 7 days after birth. ICD9: 769, ICD10: P22.0, P22.8, P22.9
Neonatal hypoglycemia	ICD codes	We selected neonates with at least one of the following codes recorded within 7 days after birth. ICD9: 775.6, ICD10: P70.4
Neonatal hypothermia	ICD codes	We selected neonates with at least one of the following codes recorded within 7 days after birth. ICD9: 778.3, ICD10: P80.0, P80.8, P80.9
Feeding problems	ICD codes	We selected neonates with at least one of the following codes recorded within 7 days after birth. ICD9: 779.31, 779.3, 783.3, ICD10: P92.5, P92.8, P92.9, R63.30, R63.39, P92.2, P92.3, P92.4
Persistent pulmonary hypertension of the newborn (PPHN)	ICD codes	We selected neonates with at least one of the following codes recorded within 7 days after birth. ICD9: 747.83, ICD10: I27.0, P29.3, P29.30, P29.38
Meconium staining	Infant and maternal notes	Regular expressions to extract information from fields in notes
Major congenital malformations	ICD codes	Refer to Appendix 3 and Appendix Table 2
Multiple congenital malformations	ICD codes	Refer to Appendix 3 and Appendix Table 2
Congenital heart defects	ICD codes	Refer to Appendix 3 and Appendix Table 2

## Sheet: Appendix Table 2
eTable 2. List of ICD-9 and ICD-10 Codes Used to Extract Suspected Cases of Congenital Anomalies for Further Validation Through Manual Chart Review
Organ system	ICD 9	ICD 10
Congenital anomalies of digestive system	751, 751.0, 751.1, 751.2, 751.3, 751.4, 751.5, 751.6, 751.60, 751.61, 751.62, 751.69, 751.7, 751.8, 751.9, V13.67	Q41, Q41.0, Q41.1, Q41.2, Q41.8, Q41.9, Q42, Q42.0, Q42.1, Q42.2, Q42.3, Q42.8, Q42.9, Q43, Q43.0, Q43.1, Q43.2, Q43.3, Q43.4, Q43.5, Q43.6, Q43.7, Q43.8, Q43.9, Q44, Q44.0, Q44.1, Q44.2, Q44.3, Q44.4, Q44.5, Q44.6, Q44.7, Q45, Q45.0, Q45.1, Q45.2, Q45.3, Q45.8, Q45.9, Z87.73, Z87.738
Congenital anomalies of eye	365.14, 377.22, 377.23, 743, 743.0, 743.00, 743.03, 743.06, 743.1, 743.10, 743.11, 743.12, 743.2, 743.20, 743.21, 743.22, 743.3, 743.30, 743.31, 743.32, 743.33, 743.34, 743.35, 743.36, 743.37, 743.39, 743.4, 743.41, 743.42, 743.43, 743.44, 743.45, 743.46, 743.47, 743.48, 743.49, 743.5, 743.51, 743.52, 743.53, 743.54, 743.55, 743.56, 743.57, 743.58, 743.59, 743.6, 743.61, 743.62, 743.63, 743.64, 7…	H47.31, H47.311, H47.312, H47.313, H47.319, Q10, Q10.0, Q10.1, Q10.2, Q10.3, Q10.4, Q10.5, Q10.6, Q10.7, Q11, Q11.0, Q11.1, Q11.2, Q11.3, Q12, Q12.0, Q12.1, Q12.2, Q12.3, Q12.4, Q12.8, Q12.9, Q13, Q13.0, Q13.1, Q13.2, Q13.3, Q13.4, Q13.5, Q13.8, Q13.81, Q13.89, Q13.9, Q14, Q14.0, Q14.1, Q14.2, Q14.3, Q14.8, Q14.9, Q15, Q15.0, Q15.8, Q15.9, Z87.720
Congenital anomalies of genital organs	654.0, 654.00, 654.01, 654.02, 654.03, 654.04, 752, 752.0, 752.1, 752.10, 752.11, 752.19, 752.2, 752.3, 752.31, 752.32, 752.33, 752.34, 752.35, 752.36, 752.39, 752.4, 752.40, 752.41, 752.42, 752.43, 752.44, 752.45, 752.46, 752.47, 752.49, 752.5, 752.51, 752.52, 752.6, 752.61, 752.62, 752.63, 752.64, 752.65, 752.69, 752.7, 752.8, 752.81, 752.89, 752.9, 778.6, V13.61	O34.0, O34.00, O34.01, O34.02, O34.03, P83.5, Q50, Q50.0, Q50.01, Q50.02, Q50.2, Q50.3, Q50.31, Q50.32, Q50.39, Q50.4, Q50.5, Q50.6, Q51, Q51.0, Q51.1, Q51.10, Q51.11, Q51.2, Q51.20, Q51.21, Q51.22, Q51.28, Q51.3, Q51.4, Q51.5, Q51.6, Q51.7, Q51.8, Q51.81, Q51.810, Q51.811, Q51.818, Q51.82, Q51.820, Q51.821, Q51.828, Q51.9, Q52, Q52.0, Q52.1, Q52.10, Q52.11, Q52.12, Q52.120, Q52.121, Q52.122, Q52…
Congenital anomalies of limbs	754.4, 754.40, 754.41, 754.42, 754.43, 754.44, 755, 755.0, 755.00, 755.01, 755.02, 755.1, 755.10, 755.11, 755.12, 755.13, 755.14, 755.2, 755.20, 755.21, 755.22, 755.23, 755.24, 755.25, 755.26, 755.27, 755.28, 755.29, 755.3, 755.30, 755.31, 755.32, 755.33, 755.34, 755.35, 755.36, 755.37, 755.38, 755.39, 755.4, 755.5, 755.50, 755.53, 755.54, 755.56, 755.57, 755.58, 755.59, 755.6, 755.60, 755.64, 75…	Q68.1, Q68.2, Q68.3, Q68.4, Q68.5, Q68.6, Q69, Q69.0, Q69.1, Q69.2, Q69.9, Q70, Q70.0, Q70.00, Q70.01, Q70.02, Q70.03, Q70.1, Q70.10, Q70.11, Q70.12, Q70.13, Q70.2, Q70.20, Q70.21, Q70.22, Q70.23, Q70.3, Q70.30, Q70.31, Q70.32, Q70.33, Q70.4, Q70.9, Q71, Q71.0, Q71.00, Q71.01, Q71.02, Q71.03, Q71.1, Q71.10, Q71.11, Q71.12, Q71.13, Q71.2, Q71.20, Q71.21, Q71.22, Q71.23, Q71.3, Q71.30, Q71.31, Q71.…
Congenital anomalies of the heart	745, 745.0, 745.1, 745.10, 745.11, 745.12, 745.19, 745.2, 745.3, 745.4, 745.5, 745.6, 745.60, 745.61, 745.69, 745.7, 745.8, 745.9, 746, 746.0, 746.00, 746.01, 746.02, 746.09, 746.1, 746.2, 746.3, 746.4, 746.5, 746.6, 746.7, 746.8, 746.81, 746.82, 746.83, 746.84, 746.85, 746.86, 746.89, 746.9, 747.0, 747.1, 747.10, 747.11, 747.2, 747.20, 747.21, 747.22, 747.29, 747.3, 747.31, 747.32, 747.39, 747.4…	I27.83, Q20, Q20.0, Q20.1, Q20.2, Q20.3, Q20.4, Q20.5, Q20.6, Q20.8, Q20.9, Q21, Q21.0, Q21.1, Q21.10, Q21.11, Q21.12, Q21.13, Q21.14, Q21.15, Q21.16, Q21.19, Q21.2, Q21.20, Q21.21, Q21.22, Q21.23, Q21.3, Q21.4, Q21.8, Q21.9, Q22, Q22.0, Q22.1, Q22.2, Q22.3, Q22.4, Q22.5, Q22.6, Q22.8, Q22.9, Q23, Q23.0, Q23.1, Q23.2, Q23.3, Q23.4, Q23.8, Q23.9, Q24, Q24.2, Q24.3, Q24.4, Q24.5, Q24.6, Q24.8, Q24.…
Congenital anomalies of upper GI tract	750.3, 750.4, 750.5, 750.6, 750.7, 750.8, 750.9	Q39, Q39.0, Q39.1, Q39.2, Q39.3, Q39.4, Q39.5, Q39.6, Q39.8, Q39.9, Q40, Q40.0, Q40.1, Q40.2, Q40.3, Q40.8, Q40.9
Congenital deformities of chest and bony thorax	754.81, 754.82, 756.2, 756.3	Q67.6, Q67.7, Q67.8, Q76.5, Q76.6, Q76.7, Q76.8, Q76.9
Congenital deformities of feet	754.5, 754.50, 754.51, 754.52, 754.53, 754.59, 754.6, 754.60, 754.61, 754.62, 754.69, 754.7, 754.70, 754.71, 754.79, 755.67	Q66, Q66.0, Q66.1, Q66.10, Q66.11, Q66.12, Q66.2, Q66.21, Q66.211, Q66.212, Q66.219, Q66.22, Q66.221, Q66.222, Q66.229, Q66.3, Q66.30, Q66.31, Q66.32, Q66.4, Q66.40, Q66.41, Q66.42, Q66.5, Q66.50, Q66.51, Q66.52, Q66.6, Q66.7, Q66.70, Q66.71, Q66.72, Q66.8, Q66.80, Q66.81, Q66.82, Q66.89, Q66.9, Q66.90, Q66.91, Q66.92, Q72.7, Q72.70, Q72.71, Q72.72, Q72.73
Congenital deformities of hip	754.3, 754.30, 754.31, 754.32, 754.33, 754.35, 755.61, 755.62, 755.63	Q65, Q65.0, Q65.00, Q65.01, Q65.02, Q65.1, Q65.2, Q65.3, Q65.30, Q65.31, Q65.32, Q65.4, Q65.5, Q65.6, Q65.8, Q65.81, Q65.82, Q65.89, Q65.9
Congenital deformities of skull, face, and jaw	376.41, 748.0, 748.1, 754.0, 756.0	P96.3, Q30, Q30.0, Q30.1, Q30.2, Q30.3, Q30.8, Q30.9, Q67.0, Q67.1, Q67.2, Q67.3, Q67.4, Q75, Q75.0, Q75.1, Q75.2, Q75.3, Q75.4, Q75.5, Q75.8, Q75.9, Q87.0
Congenital malformations of circulatory system	747, 747.4, 747.40, 747.49, 747.5, 747.6, 747.60, 747.61, 747.62, 747.63, 747.64, 747.69, 747.8, 747.81, 747.82, 747.89, 747.9	Q26, Q26.0, Q26.1, Q26.5, Q26.6, Q26.8, Q26.9, Q27, Q27.0, Q27.1, Q27.2, Q27.3, Q27.30, Q27.31, Q27.32, Q27.33, Q27.34, Q27.39, Q27.4, Q27.8, Q27.9, Q28, Q28.0, Q28.1, Q28.2, Q28.3, Q28.8, Q28.9
Congenital malformations of ear	744.0, 744.00, 744.01, 744.02, 744.03, 744.04, 744.05, 744.09, 744.1, 744.2, 744.21, 744.22, 744.23, 744.24, 744.29, 744.3	Q16, Q16.0, Q16.1, Q16.2, Q16.3, Q16.4, Q16.5, Q16.9, Q17, Q17.0, Q17.1, Q17.2, Q17.3, Q17.4, Q17.5, Q17.8, Q17.9, Z87.721
Congenital malformations of endocrine glands	243, 759.1, 759.2	E00, E00.0, E00.1, E00.2, E00.9, E03.0, E03.1, Q89.1, Q89.2
Congenital malformations of face and neck	744, 744.4, 744.41, 744.42, 744.43, 744.46, 744.47, 744.49, 744.5, 744.8, 744.89, 744.9, 755.55	Q18, Q18.0, Q18.1, Q18.2, Q18.3, Q18.8, Q18.9, Z87.790
Congenital malformations of integument	757, 757.1, 757.2, 757.3, 757.31, 757.32, 757.33, 757.39, 757.4, 757.5, 757.6, 757.8, 757.9	Q80, Q80.0, Q80.1, Q80.2, Q80.3, Q80.4, Q80.8, Q80.9, Q81, Q81.0, Q81.1, Q81.2, Q81.8, Q81.9, Q82, Q82.1, Q82.2, Q82.3, Q82.4, Q82.5, Q82.8, Q82.9, Q83, Q83.0, Q83.1, Q83.2, Q83.3, Q83.8, Q83.9, Q84, Q84.0, Q84.1, Q84.2, Q84.3, Q84.4, Q84.5, Q84.6, Q84.8, Q84.9
Congenital malformations of nervous system	740, 740.0, 740.1, 740.2, 741, 741.0, 741.00, 741.01, 741.02, 741.03, 741.9, 741.90, 741.91, 741.92, 741.93, 742, 742.0, 742.1, 742.2, 742.3, 742.4, 742.5, 742.51, 742.53, 742.59, 742.8, 742.9, 756.17, V13.63	G90.1, Q00, Q00.0, Q00.1, Q00.2, Q01, Q01.0, Q01.1, Q01.2, Q01.8, Q01.9, Q02, Q03, Q03.0, Q03.1, Q03.8, Q03.9, Q04, Q04.0, Q04.1, Q04.2, Q04.3, Q04.4, Q04.5, Q04.6, Q04.8, Q04.9, Q05, Q05.0, Q05.1, Q05.2, Q05.3, Q05.4, Q05.5, Q05.6, Q05.7, Q05.8, Q05.9, Q06, Q06.0, Q06.1, Q06.2, Q06.3, Q06.4, Q06.8, Q06.9, Q07, Q07.0, Q07.00, Q07.01, Q07.02, Q07.03, Q07.8, Q07.9, Q76.0, Q82.6
Congenital malformations of respiratory system	748, 748.2, 748.3, 748.4, 748.5, 748.6, 748.60, 748.61, 748.69, 748.8, 748.9, V13.66	Q31, Q31.0, Q31.1, Q31.2, Q31.3, Q31.5, Q31.8, Q31.9, Q32, Q32.0, Q32.1, Q32.2, Q32.3, Q32.4, Q33, Q33.0, Q33.1, Q33.2, Q33.3, Q33.4, Q33.5, Q33.6, Q33.8, Q33.9, Q34, Q34.0, Q34.1, Q34.8, Q34.9, Z87.75
Congenital malformations of spine	754.2, 756.1, 756.10, 756.11, 756.12, 756.13, 756.14, 756.15, 756.16, 756.19	Q67.5, Q76, Q76.1, Q76.2, Q76.3, Q76.4, Q76.41, Q76.411, Q76.412, Q76.413, Q76.414, Q76.415, Q76.419, Q76.42, Q76.425, Q76.426, Q76.427, Q76.428, Q76.429, Q76.49
Congenital malformations of spleen	759	Q89.0, Q89.01, Q89.09
Congenital malformations of tongue, mouth and pharynx	744.81, 744.82, 744.83, 744.84, 749, 749.0, 749.00, 749.01, 749.02, 749.03, 749.04, 749.1, 749.10, 749.11, 749.12, 749.13, 749.14, 749.2, 749.20, 749.21, 749.22, 749.23, 749.24, 749.25, 750, 750.1, 750.10, 750.11, 750.12, 750.13, 750.15, 750.16, 750.19, 750.2, 750.21, 750.22, 750.23, 750.24, 750.25, 750.26, 750.27, 750.29	Q18.4, Q18.5, Q18.6, Q18.7, Q35, Q35.1, Q35.3, Q35.5, Q35.7, Q35.9, Q36, Q36.0, Q36.1, Q36.9, Q37, Q37.0, Q37.1, Q37.2, Q37.3, Q37.4, Q37.5, Q37.8, Q37.9, Q38, Q38.0, Q38.2, Q38.3, Q38.4, Q38.5, Q38.6, Q38.7, Q38.8, Z87.730
Congenital malformations of urinary system	753, 753.0, 753.1, 753.10, 753.11, 753.12, 753.13, 753.14, 753.15, 753.16, 753.17, 753.19, 753.2, 753.20, 753.21, 753.22, 753.23, 753.29, 753.3, 753.4, 753.5, 753.6, 753.7, 753.8, 753.9	Q60, Q60.0, Q60.1, Q60.2, Q60.3, Q60.4, Q60.5, Q61, Q61.0, Q61.00, Q61.01, Q61.02, Q61.1, Q61.11, Q61.19, Q61.2, Q61.3, Q61.4, Q61.5, Q61.8, Q61.9, Q62, Q62.0, Q62.1, Q62.10, Q62.11, Q62.12, Q62.2, Q62.3, Q62.31, Q62.32, Q62.39, Q62.4, Q62.5, Q62.6, Q62.60, Q62.61, Q62.62, Q62.63, Q62.69, Q62.7, Q62.8, Q63, Q63.0, Q63.1, Q63.2, Q63.3, Q63.8, Q63.9, Q64, Q64.1, Q64.10, Q64.11, Q64.12, Q64.19, Q64.…
Other congenital malformations of musculoskeletal system	754, 754.1, 755.51, 755.52, 756, 756.4, 756.5, 756.50, 756.51, 756.52, 756.53, 756.54, 756.55, 756.56, 756.59, 756.6, 756.7, 756.70, 756.71, 756.72, 756.73, 756.79, 756.8, 756.81, 756.82, 756.89, 756.9	Q67, Q68, Q68.0, Q68.8, Q74.3, Q77, Q77.0, Q77.1, Q77.2, Q77.3, Q77.4, Q77.5, Q77.6, Q77.7, Q77.8, Q77.9, Q78, Q78.0, Q78.1, Q78.2, Q78.3, Q78.4, Q78.5, Q78.6, Q78.8, Q78.9, Q79, Q79.0, Q79.1, Q79.2, Q79.3, Q79.4, Q79.5, Q79.51, Q79.59, Q79.8, Q79.9, Q87.5
Other congenital malformations, NEC	754.8, 754.89, 759, 759.8, 759.89, 759.9, V13.6, V13.62, V13.64, V13.65, V13.68, V13.69	Q87, Q89, Q89.8, Q89.9, Z87.7, Z87.718, Z87.72, Z87.728, Z87.74, Z87.76, Z87.79, Z87.798

## Sheet: Appendix Table 3
eTable 3. Prevalence of Congenital Anomalies in the Periconception Cohort (total = 807 patients)
Congenital anomaly	Patients, No.	Prevalence (%)
All anomalies	60	7.43
Multiple anomalies (Anomalies in more than one organ system)	15	1.86
Congenital anomalies of the heart	24	2.97
Congenital anomalies of genital organs	18	2.23
Congenital malformations of urinary system	9	1.12
Congenital anomalies of digestive system	5	0.62
Other congenital malformations of musculoskeletal system	4	0.5
Congenital malformations of respiratory system	4	0.5
Congenital malformations of nervous system	4	0.5
Congenital deformities of skull, face, and jaw	3	0.37
Congenital malformations of circulatory system	3	0.37
Congenital malformations of ear	2	0.25
Congenital malformations of tongue, mouth and pharynx	1	0.12
Congenital malformations of spine	1	0.12
Congenital deformities of feet	1	0.12
Other congenital malformations, NEC	1	0.12
Congenital anomalies of upper GI tract	1	0.12
Congenital malformations of integument	1	0.12
Congenital malformations of face and neck	1	0.12
Congenital deformities of hip	1	0.12

## Sheet: Appendix Table 4
eTable 4. Unadjusted and Inverse Probability Weighted Mean Difference and Odds Ratio of Adverse Birth Outcomes in the Early-Pregnancy Trial Among Infants of Women Who Continued SSRIs Compared With Women Who Discontinued SSRIs During Pregnancy
Appendix Table 4: Unadjusted and inverse probability weighted mean difference and odds ratios of adverse birth outcomes in the early pregnancy trial among infants of women women who continued SSRIs compared with women who discontinued SSRIs during pregnancy
Birth outcomes	Full cohort (N = 1014)	Continuation group (N = 457)	Discontinuation group (N = 557)	Unadjusted analysis		Inverse probability weighted analysis
	Mean (SD)	Mean(SD)	Mean(SD)	β (95% CI)	P-value	β (95% CI)	P-value
Gestational age at birth (weeks)	38.6 (2.2)	38.5 (2.2)	38.7 (2.2)	-0.14 (-0.41, 0.13)	0.31	-0.16 (-0.43, 0.11)	0.25
Gestational age adjusted birthweight (kg)	3.3 (0.6)	3.3 (0.6)	3.3 (0.6)	0.02 (-0.04, 0.07)	0.59	0.00 (-0.06, 0.06)	1
5-minute Apgar	8.5 (1.1)	8.4 (1.2)	8.6 (1.1)	-0.28 (-0.43,-0.14)	9.5e-05	-0.28 (-0.42,-0.13)	0.00018
1-minute Apgar	7.4 (1.6)	7.2 (1.7)	7.6 (1.5)	-0.42 (-0.62,-0.22)	3.5e-05	-0.39 (-0.60,-0.18)	0.0003
	No. (%)	No. (%)	No. (%)	OR (95% CI)	P-value	OR (95% CI)	P-value
Respiratory distress	106 (10.5%)	59 (12.9%)	47 (8.4%)	1.65 (1.10, 2.49)	0.02	1.44 (0.94, 2.19)	0.09
Preterm birth	118 (11.6%)	54 (11.8%)	64 (11.5%)	1.03 (0.70, 1.51)	0.89	1.15 (0.77, 1.72)	0.5
PPHN	9 (0.9%)	6 (1.3%)	3 (0.5%)	2.58 (0.67,12.34)	0.18	2.79 (0.65,11.96)	0.17
NICU admission	119 (11.7%)	59 (12.9%)	60 (10.8%)	1.27 (0.86, 1.86)	0.23	1.23 (0.82, 1.83)	0.31
Meconium staining	168 (16.6%)	94 (20.6%)	74 (13.3%)	1.67 (1.19, 2.33)	0.003	1.73 (1.22, 2.45)	0.002
Hypothermia	44 (4.3%)	19 (4.2%)	25 (4.5%)	0.90 (0.48, 1.66)	0.75	0.88 (0.46, 1.66)	0.69
Hypoglycemia	50 (4.9%)	26 (5.7%)	24 (4.3%)	1.34 (0.76, 2.39)	0.31	1.35 (0.74, 2.46)	0.32
Feeding problems	182 (17.9%)	91 (19.9%)	91 (16.3%)	1.30 (0.94, 1.80)	0.11	1.21 (0.87, 1.68)	0.27
C-section delivery	351 (34.6%)	175 (38.3%)	176 (31.6%)	1.36 (1.05, 1.77)	0.02	1.31 (1.00, 1.71)	0.05

## Sheet: Appendix Table 5
eTable 5. Unadjusted and Inverse Probability Weighted Odds Ratio of Adverse Birth Outcomes in the Periconception Trial Among Infants of Women Who Continued SSRIs Compared With Women Who Discontinued SSRIs During Pregnancy
Birth outcomes	Full cohort (N = 807)	Continuation group (N = 328)	Discontinuation group (N = 479)	Unadjusted analysis		Inverse probability weighted analysis
	No. (%)	No. (%)	No. (%)	OR (95% CI)	P-value	OR (95% CI)	P-value
Congenital anomalies	60 (7.4%)	24 (7.3%)	36 (7.5%)	1.02 (0.59,1.74)	0.94	1.09 (0.63,1.90)	0.75
Congenital heart defects	24 (3%)	13 (4%)	11 (2.3%)	1.71 (0.75,3.94)	0.2	2.05 (0.86,4.87)	0.1
Multiple congenital anomalies	15 (1.9%)	6 (1.8%)	9 (1.9%)	0.97 (0.32,2.72)	0.95	0.87 (0.30,2.50)	0.8

## Sheet: Appendix Table 6
eTable 6. Unadjusted and Inverse Probability Weighted Mean Difference and Odds Ratio of Adverse Birth Outcomes Among Infants of Women Who Continued SSRIs During Pregnancy (From the Early-Pregnancy Trial) Compared With Women Who Were Never Exposed to SSRIs During or Before Pregnancy
Birth outcomes	Full cohort (N = 21923)	Continuation group (N = 457)	Never-exposed group (N = 21466)	Unadjusted analysis		Inverse probability weighted analysis
	Mean (SD)	Mean(SD)	Mean(SD)	β (95% CI)	P-value	β (95% CI)	P-value
Gestational age at birth (weeks)	39 (2.1)	38.5 (2.2)	39 (2.1)	-0.44 (-0.64,-0.24)	1.3e-05	-0.28 (-0.49,-0.07)	0.01
Gestational age adjusted birthweight (kg)	3.3 (0.6)	3.3 (0.6)	3.3 (0.6)	0.04 ( 0.00, 0.08)	0.04	-0.01 (-0.05, 0.04)	0.8
5-minute Apgar	8.7 (0.9)	8.4 (1.2)	8.7 (0.9)	-0.37 (-0.45,-0.28)	2.8e-18	-0.32 (-0.43,-0.20)	1e-07
1-minute Apgar	7.7 (1.5)	7.2 (1.7)	7.7 (1.5)	-0.47 (-0.61,-0.34)	1.2e-11	-0.37 (-0.54,-0.20)	1.3e-05
	No. (%)	No. (%)	No. (%)	OR (95% CI)	P-value	OR (95% CI)	P-value
Respiratory distress	1305 (6%)	59 (12.9%)	1246 (5.8%)	2.42 (1.81,3.17)	5.8e-10	1.56 (1.14,2.13)	0.006
Preterm birth	1894 (8.6%)	54 (11.8%)	1840 (8.6%)	1.43 (1.06,1.89)	0.01	1.19 (0.86,1.65)	0.28
PPHN	153 (0.7%)	6 (1.3%)	147 (0.7%)	1.94 (0.76,4.05)	0.11	2.27 (0.91,5.64)	0.08
NICU admission	1863 (8.5%)	59 (12.9%)	1804 (8.4%)	1.62 (1.22,2.12)	0.00064	1.26 (0.92,1.72)	0.15
Meconium staining	3022 (13.8%)	94 (20.6%)	2928 (13.6%)	1.64 (1.29,2.05)	2.6e-05	2.10 (1.64,2.70)	5.8e-09
Hypothermia	670 (3.1%)	19 (4.2%)	651 (3%)	1.38 (0.84,2.14)	0.17	1.10 (0.64,1.89)	0.73
Hypoglycemia	667 (3%)	26 (5.7%)	641 (3%)	1.98 (1.29,2.90)	0.00094	1.33 (0.85,2.09)	0.22
Feeding problems	2796 (12.8%)	91 (19.9%)	2705 (12.6%)	1.73 (1.36,2.17)	4.4e-06	1.22 (0.94,1.57)	0.13
C-section delivery	6735 (30.7%)	175 (38.3%)	6560 (30.6%)	1.41 (1.16,1.71)	0.0004	1.10 (0.90,1.35)	0.33

## Sheet: Appendix Table 7
eTable 7. Unadjusted and Inverse Probability Weighted Mean Difference and Odds Ratio of Adverse Birth Outcomes in the Early-Pregnancy Trial Sensitivity Analysis Using a 1-Year Prepregnancy Exposure Window, Comparing Continuation vs Discontinuation
Birth outcomes	Full cohort (N = 651)	Continuation group (N = 388)	Discontinuation group (N = 263)	Unadjusted analysis		Inverse probability weighted analysis
	Mean (SD)	Mean(SD)	Mean(SD)	β (95% CI)	P-value	β (95% CI)	P-value
Gestational age at birth (weeks)	38.6 (2.2)	38.6 (2.2)	38.5 (2.2)	0.04 (-0.31, 0.38)	0.84	-0.11 (-0.46, 0.25)	0.55
Gestational age adjusted birthweight (kg)	3.3 (0.6)	3.3 (0.6)	3.3 (0.6)	0.00 (-0.07, 0.07)	0.9	-0.02 (-0.08, 0.05)	0.66
5-minute Apgar	8.5 (1.2)	8.4 (1.2)	8.7 (1.1)	-0.29 (-0.47,-0.11)	0.002	-0.29 (-0.48,-0.10)	0.002
1-minute Apgar	7.4 (1.7)	7.2 (1.7)	7.6 (1.5)	-0.47 (-0.73,-0.21)	0.00041	-0.44 (-0.71,-0.18)	0.00089
	No. (%)	No. (%)	No. (%)	OR (95% CI)	P-value	OR (95% CI)	P-value
Respiratory distress	68 (10.4%)	45 (11.6%)	23 (8.7%)	1.40 (0.83, 2.41)	0.22	1.37 (0.79, 2.37)	0.26
Preterm birth	78 (12%)	44 (11.3%)	34 (12.9%)	0.86 (0.53, 1.39)	0.53	1.08 (0.66, 1.77)	0.75
PPHN	6 (0.9%)	4 (1%)	2 (0.8%)	1.44 (0.28,10.44)	0.68	1.94 (0.29,12.79)	0.49
NICU admission	75 (11.5%)	46 (11.9%)	29 (11%)	1.11 (0.68, 1.84)	0.68	1.17 (0.70, 1.95)	0.55
Meconium staining	120 (18.4%)	82 (21.1%)	38 (14.4%)	1.58 (1.04, 2.42)	0.03	1.47 (0.95, 2.27)	0.08
Hypothermia	29 (4.5%)	13 (3.4%)	16 (6.1%)	0.53 (0.25, 1.13)	0.1	0.54 (0.25, 1.17)	0.12
Hypoglycemia	34 (5.2%)	22 (5.7%)	12 (4.6%)	1.27 (0.63, 2.69)	0.52	1.37 (0.63, 2.97)	0.42
Feeding problems	123 (18.9%)	76 (19.6%)	47 (17.9%)	1.13 (0.76, 1.70)	0.56	0.98 (0.65, 1.47)	0.92
C-section delivery	226 (34.7%)	143 (36.9%)	83 (31.6%)	1.28 (0.92, 1.79)	0.14	1.25 (0.89, 1.76)	0.19

## Sheet: Appendix Table 8
eTable 8. Unadjusted and Inverse Probability Weighted Odds Ratio of Adverse Birth Outcomes in the Periconception Trial Sensitivity Snalysis Using a 1-Year Prepregnancy Exposure Window, Comparing Continuation vs Discontinuation
Birth outcomes	Full cohort (N = 500)	Continuation group (N = 286)	Discontinuation group (N = 214)	Unadjusted analysis		Inverse probability weighted analysis
	No. (%)	No. (%)	No. (%)	OR (95% CI)	P-value	OR (95% CI)	P-value
Congenital anomalies	41 (8.2%)	22 (7.7%)	19 (8.9%)	0.88 (0.46,1.69)	0.7	1.05 (0.54,2.02)	0.89
Congenital heart defects	18 (3.6%)	11 (3.8%)	7 (3.3%)	1.15 (0.44,3.17)	0.78	1.68 (0.59,4.76)	0.33
Multiple congenital anomalies	8 (1.6%)	4 (1.4%)	4 (1.9%)	0.76 (0.18,3.24)	0.7	0.85 (0.21,3.39)	0.81

## Sheet: Appendix Table 9
eTable 9. Unadjusted and Inverse Probability Weighted Mean Difference and Odds Ratio of Adverse Birth Outcomes in the Early-Pregnancy Trial Sensitivity Analysis Using Inverse Probability of Censoring Weights to Account for Treatment Switching, Comparing Continuation vs Discontinuation
Birth outcomes	Full cohort (N = 1014)	Continuation group (N = 457)	Discontinuation group (N = 557)	Unadjusted analysis		Inverse probability weighted analysis
	Mean (SD)	Mean(SD)	Mean(SD)	β (95% CI)	P-value	β (95% CI)	P-value
Gestational age at birth (weeks)	38.6 (2.2)	38.5 (2.2)	38.7 (2.2)	-0.14 (-0.41, 0.13)	0.31	-0.09 (-0.37, 0.19)	0.52
Gestational age adjusted birthweight (kg)	3.3 (0.6)	3.3 (0.6)	3.3 (0.6)	0.02 (-0.04, 0.07)	0.59	0.03 (-0.03, 0.10)	0.29
5-minute Apgar	8.5 (1.1)	8.4 (1.2)	8.6 (1.1)	-0.28 (-0.43,-0.14)	9.5e-05	-0.28 (-0.43,-0.13)	0.00018
1-minute Apgar	7.4 (1.6)	7.2 (1.7)	7.6 (1.5)	-0.42 (-0.62,-0.22)	3.5e-05	-0.40 (-0.62,-0.18)	0.00046
	No. (%)	No. (%)	No. (%)	OR (95% CI)	P-value	OR (95% CI)	P-value
Respiratory distress	106 (10.5%)	59 (12.9%)	47 (8.4%)	1.65 (1.10, 2.49)	0.02	1.58 (1.02, 2.44)	0.04
Preterm birth	118 (11.6%)	54 (11.8%)	64 (11.5%)	1.03 (0.70, 1.51)	0.89	1.01 (0.65, 1.57)	0.95
PPHN	9 (0.9%)	6 (1.3%)	3 (0.5%)	2.58 (0.67,12.34)	0.18	2.62 (0.59,11.60)	0.2
NICU admission	119 (11.7%)	59 (12.9%)	60 (10.8%)	1.27 (0.86, 1.86)	0.23	1.18 (0.77, 1.79)	0.45
Meconium staining	168 (16.6%)	94 (20.6%)	74 (13.3%)	1.67 (1.19, 2.33)	0.003	1.46 (1.00, 2.14)	0.05
Hypothermia	44 (4.3%)	19 (4.2%)	25 (4.5%)	0.90 (0.48, 1.66)	0.75	0.94 (0.47, 1.87)	0.86
Hypoglycemia	50 (4.9%)	26 (5.7%)	24 (4.3%)	1.34 (0.76, 2.39)	0.31	1.66 (0.91, 3.05)	0.1
Feeding problems	182 (17.9%)	91 (19.9%)	91 (16.3%)	1.30 (0.94, 1.80)	0.11	1.40 (0.98, 1.98)	0.06
C-section delivery	351 (34.6%)	175 (38.3%)	176 (31.6%)	1.36 (1.05, 1.77)	0.02	1.38 (1.04, 1.82)	0.03

[truncated: 2 more sheets: Appendix Table 10, Sheet1]
